# Supplementary material for: Optogenetic Control of the Mitochondrial Protein Import in Mammalian Cells
Source: Cells. 2024 Oct 9;13(19):1671. doi: 10.3390/cells13191671 (PMC11482626; doi:10.3390/cells13191671)
Supplement: Supplementary file 1 [file cells-13-01671-s001.zip]

Archive with 1 entries (1 files):
- cells-3203701-supplementary.pdf
